# Supplementary material for: The Size-Weight Illusion is not anti-Bayesian after all: a unifying Bayesian account
Source: PeerJ. 2016 Jun 16;4:e2124. doi: 10.7717/peerj.2124 (PMC4918219; doi:10.7717/peerj.2124)
Supplement: Data S1 [file peerj-04-2124-s002.zip]

Archive with 191 entries (182 files):
- Supplementary Data/
- Supplementary Data/.DS_Store
- __MACOSX/
- __MACOSX/Supplementary Data/
- __MACOSX/Supplementary Data/._.DS_Store
- Supplementary Data/Expt1_PW_SWI/
- Supplementary Data/Expt1_PW_SWI/SWI_original10_10_10_8.mat
- __MACOSX/Supplementary Data/Expt1_PW_SWI/
- __MACOSX/Supplementary Data/Expt1_PW_SWI/._SWI_original10_10_10_8.mat
- Supplementary Data/Expt1_PW_SWI/SWI_original10_10_11_10.mat
- __MACOSX/Supplementary Data/Expt1_PW_SWI/._SWI_original10_10_11_10.mat
- Supplementary Data/Expt1_PW_SWI/SWI_original10_10_14_9.mat
- __MACOSX/Supplementary Data/Expt1_PW_SWI/._SWI_original10_10_14_9.mat
- Supplementary Data/Expt1_PW_SWI/SWI_original10_10_15_1.mat
- __MACOSX/Supplementary Data/Expt1_PW_SWI/._SWI_original10_10_15_1.mat
- Supplementary Data/Expt1_PW_SWI/SWI_original10_5_12_43.mat
- __MACOSX/Supplementary Data/Expt1_PW_SWI/._SWI_original10_5_12_43.mat
- Supplementary Data/Expt1_PW_SWI/SWI_original10_5_13_36.mat
- __MACOSX/Supplementary Data/Expt1_PW_SWI/._SWI_original10_5_13_36.mat
- Supplementary Data/Expt1_PW_SWI/SWI_original10_5_14_39.mat
- __MACOSX/Supplementary Data/Expt1_PW_SWI/._SWI_original10_5_14_39.mat
- Supplementary Data/Expt1_PW_SWI/SWI_original10_9_11_5.mat
- __MACOSX/Supplementary Data/Expt1_PW_SWI/._SWI_original10_9_11_5.mat
- Supplementary Data/Expt1_PW_SWI/SWI_original11_19_12_48.mat
- __MACOSX/Supplementary Data/Expt1_PW_SWI/._SWI_original11_19_12_48.mat
- Supplementary Data/Expt1_PW_SWI/SWI_original11_19_12_7.mat
- __MACOSX/Supplementary Data/Expt1_PW_SWI/._SWI_original11_19_12_7.mat
- Supplementary Data/Expt1_PW_SWI/SWI_original11_19_15_0.mat
- __MACOSX/Supplementary Data/Expt1_PW_SWI/._SWI_original11_19_15_0.mat
- Supplementary Data/Expt1_PW_SWI/SWI_original11_19_15_39.mat
- __MACOSX/Supplementary Data/Expt1_PW_SWI/._SWI_original11_19_15_39.mat
- Supplementary Data/Expt1_PW_SWI/SWI_original11_20_11_16.mat
- __MACOSX/Supplementary Data/Expt1_PW_SWI/._SWI_original11_20_11_16.mat
- Supplementary Data/Expt1_PW_SWI/SWI_original11_20_15_24.mat
- __MACOSX/Supplementary Data/Expt1_PW_SWI/._SWI_original11_20_15_24.mat
- Supplementary Data/Expt1_PW_SWI/SWI_original11_20_16_16.mat
- __MACOSX/Supplementary Data/Expt1_PW_SWI/._SWI_original11_20_16_16.mat
- Supplementary Data/Expt1_PW_SWI/SWI_original11_21_12_31.mat
- __MACOSX/Supplementary Data/Expt1_PW_SWI/._SWI_original11_21_12_31.mat
- Supplementary Data/Expt1_PW_SWI/SWI_original11_21_13_30.mat
- __MACOSX/Supplementary Data/Expt1_PW_SWI/._SWI_original11_21_13_30.mat
- Supplementary Data/Expt1_PW_SWI/SWI_original11_21_14_48.mat
- __MACOSX/Supplementary Data/Expt1_PW_SWI/._SWI_original11_21_14_48.mat
- Supplementary Data/Expt1_PW_SWI/SWI_original11_29_10_11.mat
- __MACOSX/Supplementary Data/Expt1_PW_SWI/._SWI_original11_29_10_11.mat
- Supplementary Data/Expt1_PW_SWI/SWI_original11_29_11_20.mat
- __MACOSX/Supplementary Data/Expt1_PW_SWI/._SWI_original11_29_11_20.mat
- Supplementary Data/Expt1_PW_SWI/SWI_original11_29_13_44.mat
- __MACOSX/Supplementary Data/Expt1_PW_SWI/._SWI_original11_29_13_44.mat
- Supplementary Data/Expt1_PW_SWI/SWI_original11_29_16_4.mat
- __MACOSX/Supplementary Data/Expt1_PW_SWI/._SWI_original11_29_16_4.mat
- Supplementary Data/Expt1_PW_SWI/SWI_original11_30_10_1.mat
- __MACOSX/Supplementary Data/Expt1_PW_SWI/._SWI_original11_30_10_1.mat
- Supplementary Data/Expt1_PW_SWI/SWI_original11_30_11_30.mat
- __MACOSX/Supplementary Data/Expt1_PW_SWI/._SWI_original11_30_11_30.mat
- Supplementary Data/Expt1_PW_SWI/SWI_original11_30_12_46.mat
- __MACOSX/Supplementary Data/Expt1_PW_SWI/._SWI_original11_30_12_46.mat
- Supplementary Data/Expt1_PW_SWI/SWI_original11_30_13_49.mat
- __MACOSX/Supplementary Data/Expt1_PW_SWI/._SWI_original11_30_13_49.mat
- Supplementary Data/Expt1_PW_SWI/SWI_original11_30_15_4.mat
- __MACOSX/Supplementary Data/Expt1_PW_SWI/._SWI_original11_30_15_4.mat
- Supplementary Data/Expt1_PW_SWI/SWI_original11_30_16_13.mat
- __MACOSX/Supplementary Data/Expt1_PW_SWI/._SWI_original11_30_16_13.mat
- Supplementary Data/Expt1_PW_SWI/SWI_original1_18_14_31.mat
- __MACOSX/Supplementary Data/Expt1_PW_SWI/._SWI_original1_18_14_31.mat
- Supplementary Data/Expt1_PW_SWI/SWI_original1_23_9_6.mat
- __MACOSX/Supplementary Data/Expt1_PW_SWI/._SWI_original1_23_9_6.mat
- Supplementary Data/Expt2_EW_UnequalDensity/
- Supplementary Data/Expt2_EW_UnequalDensity/01_SWI_priors7_26_9_20.mat
- __MACOSX/Supplementary Data/Expt2_EW_UnequalDensity/
- __MACOSX/Supplementary Data/Expt2_EW_UnequalDensity/._01_SWI_priors7_26_9_20.mat
- Supplementary Data/Expt2_EW_UnequalDensity/02_SWI_priors7_26_13_10.mat
- __MACOSX/Supplementary Data/Expt2_EW_UnequalDensity/._02_SWI_priors7_26_13_10.mat
- Supplementary Data/Expt2_EW_UnequalDensity/03_SWI_priors7_30_11_13.mat
- __MACOSX/Supplementary Data/Expt2_EW_UnequalDensity/._03_SWI_priors7_30_11_13.mat
- Supplementary Data/Expt2_EW_UnequalDensity/04_SWI_priors8_9_14_8.mat
- __MACOSX/Supplementary Data/Expt2_EW_UnequalDensity/._04_SWI_priors8_9_14_8.mat
- Supplementary Data/Expt2_EW_UnequalDensity/05_SWI_priors8_24_12_8.mat
- __MACOSX/Supplementary Data/Expt2_EW_UnequalDensity/._05_SWI_priors8_24_12_8.mat
- Supplementary Data/Expt2_EW_UnequalDensity/06_SWI_priors8_27_12_12.mat
- __MACOSX/Supplementary Data/Expt2_EW_UnequalDensity/._06_SWI_priors8_27_12_12.mat
- Supplementary Data/Expt2_EW_UnequalDensity/07_SWI_priors8_30_10_16.mat
- __MACOSX/Supplementary Data/Expt2_EW_UnequalDensity/._07_SWI_priors8_30_10_16.mat
- Supplementary Data/Expt2_EW_UnequalDensity/08_SWI_priors9_5_17_1.mat
- __MACOSX/Supplementary Data/Expt2_EW_UnequalDensity/._08_SWI_priors9_5_17_1.mat
- Supplementary Data/Expt2_EW_UnequalDensity/09_SWI_priors9_10_11_54.mat
- __MACOSX/Supplementary Data/Expt2_EW_UnequalDensity/._09_SWI_priors9_10_11_54.mat
- Supplementary Data/Expt2_EW_UnequalDensity/10_SWI_priors9_10_13_26.mat
- __MACOSX/Supplementary Data/Expt2_EW_UnequalDensity/._10_SWI_priors9_10_13_26.mat
- Supplementary Data/Expt2_EW_UnequalDensity/11_SWI_priors9_10_14_15.mat
- __MACOSX/Supplementary Data/Expt2_EW_UnequalDensity/._11_SWI_priors9_10_14_15.mat
- Supplementary Data/Expt2_EW_UnequalDensity/12_SWI_priors9_10_18_10.mat
- __MACOSX/Supplementary Data/Expt2_EW_UnequalDensity/._12_SWI_priors9_10_18_10.mat
- Supplementary Data/Expt2_EW_UnequalDensity/13_SWI_priors10_2_12_4.mat
- __MACOSX/Supplementary Data/Expt2_EW_UnequalDensity/._13_SWI_priors10_2_12_4.mat
- Supplementary Data/Expt2_EW_UnequalDensity/14_SWI_priors10_2_15_36.mat
- __MACOSX/Supplementary Data/Expt2_EW_UnequalDensity/._14_SWI_priors10_2_15_36.mat
- Supplementary Data/Expt2_EW_UnequalDensity/15_SWI_priors10_2_16_34.mat
- __MACOSX/Supplementary Data/Expt2_EW_UnequalDensity/._15_SWI_priors10_2_16_34.mat
- Supplementary Data/Expt2_EW_UnequalDensity/16_SWI_priors10_8_11_58.mat
- __MACOSX/Supplementary Data/Expt2_EW_UnequalDensity/._16_SWI_priors10_8_11_58.mat
- Supplementary Data/Expt2_EW_UnequalDensity/17_SWI_priors10_8_13_4.mat
- __MACOSX/Supplementary Data/Expt2_EW_UnequalDensity/._17_SWI_priors10_8_13_4.mat
- Supplementary Data/Expt2_EW_UnequalDensity/18_SWI_priors10_8_14_3.mat
- __MACOSX/Supplementary Data/Expt2_EW_UnequalDensity/._18_SWI_priors10_8_14_3.mat
- Supplementary Data/Expt2_EW_UnequalDensity/19_SWI_priors10_8_16_1.mat
- __MACOSX/Supplementary Data/Expt2_EW_UnequalDensity/._19_SWI_priors10_8_16_1.mat
- Supplementary Data/Expt2_EW_UnequalDensity/20_SWI_priors10_8_17_6.mat
- __MACOSX/Supplementary Data/Expt2_EW_UnequalDensity/._20_SWI_priors10_8_17_6.mat
- Supplementary Data/Expt2_EW_UnequalDensity/21_SWI_priors11_26_12_2.mat
- __MACOSX/Supplementary Data/Expt2_EW_UnequalDensity/._21_SWI_priors11_26_12_2.mat
- Supplementary Data/Expt2_EW_UnequalDensity/22_SWI_priors11_26_13_9.mat
- __MACOSX/Supplementary Data/Expt2_EW_UnequalDensity/._22_SWI_priors11_26_13_9.mat
- Supplementary Data/Expt2_EW_UnequalDensity/23_SWI_priors11_26_15_5.mat
- __MACOSX/Supplementary Data/Expt2_EW_UnequalDensity/._23_SWI_priors11_26_15_5.mat
- Supplementary Data/Expt2_EW_UnequalDensity/24_SWI_priors11_26_15_45.mat
- __MACOSX/Supplementary Data/Expt2_EW_UnequalDensity/._24_SWI_priors11_26_15_45.mat
- Supplementary Data/Expt2_EW_UnequalDensity/25_SWI_priors11_27_11_55.mat
- __MACOSX/Supplementary Data/Expt2_EW_UnequalDensity/._25_SWI_priors11_27_11_55.mat
- Supplementary Data/Expt2_EW_UnequalDensity/26_SWI_priors11_29_11_10.mat
- __MACOSX/Supplementary Data/Expt2_EW_UnequalDensity/._26_SWI_priors11_29_11_10.mat
- Supplementary Data/Expt2_EW_UnequalDensity/27_SWI_priors11_29_11_59.mat
- __MACOSX/Supplementary Data/Expt2_EW_UnequalDensity/._27_SWI_priors11_29_11_59.mat
- Supplementary Data/Expt2_EW_UnequalDensity/28_SWI_priors11_29_14_10.mat
- __MACOSX/Supplementary Data/Expt2_EW_UnequalDensity/._28_SWI_priors11_29_14_10.mat
- Supplementary Data/Expt2_EW_UnequalDensity/29_SWI_priors11_29_16_48.mat
- __MACOSX/Supplementary Data/Expt2_EW_UnequalDensity/._29_SWI_priors11_29_16_48.mat
- Supplementary Data/Expt2_EW_UnequalDensity/30_SWI_priors12_3_13_6.mat
- __MACOSX/Supplementary Data/Expt2_EW_UnequalDensity/._30_SWI_priors12_3_13_6.mat
- Supplementary Data/Expt2_PW_SWI/
- Supplementary Data/Expt2_PW_SWI/01_SWI_original7_27_9_11.mat
- __MACOSX/Supplementary Data/Expt2_PW_SWI/
- __MACOSX/Supplementary Data/Expt2_PW_SWI/._01_SWI_original7_27_9_11.mat
- Supplementary Data/Expt2_PW_SWI/02_SWI_original7_27_13_42.mat
- __MACOSX/Supplementary Data/Expt2_PW_SWI/._02_SWI_original7_27_13_42.mat
- Supplementary Data/Expt2_PW_SWI/03_SWI_original7_31_12_11.mat
- __MACOSX/Supplementary Data/Expt2_PW_SWI/._03_SWI_original7_31_12_11.mat
- Supplementary Data/Expt2_PW_SWI/04_SWI_original8_10_10_8.mat
- __MACOSX/Supplementary Data/Expt2_PW_SWI/._04_SWI_original8_10_10_8.mat
- Supplementary Data/Expt2_PW_SWI/05_SWI_original8_27_9_5.mat
- __MACOSX/Supplementary Data/Expt2_PW_SWI/._05_SWI_original8_27_9_5.mat
- Supplementary Data/Expt2_PW_SWI/06_SWI_original8_28_16_2.mat
- __MACOSX/Supplementary Data/Expt2_PW_SWI/._06_SWI_original8_28_16_2.mat
- Supplementary Data/Expt2_PW_SWI/07_SWI_original8_31_11_58.mat
- __MACOSX/Supplementary Data/Expt2_PW_SWI/._07_SWI_original8_31_11_58.mat
- Supplementary Data/Expt2_PW_SWI/08_SWI_original9_6_16_4.mat
- __MACOSX/Supplementary Data/Expt2_PW_SWI/._08_SWI_original9_6_16_4.mat
- Supplementary Data/Expt2_PW_SWI/09_SWI_original9_11_11_1.mat
- __MACOSX/Supplementary Data/Expt2_PW_SWI/._09_SWI_original9_11_11_1.mat
- Supplementary Data/Expt2_PW_SWI/10_SWI_original9_11_14_21.mat
- __MACOSX/Supplementary Data/Expt2_PW_SWI/._10_SWI_original9_11_14_21.mat
- Supplementary Data/Expt2_PW_SWI/11_SWI_original9_11_15_10.mat
- __MACOSX/Supplementary Data/Expt2_PW_SWI/._11_SWI_original9_11_15_10.mat
- Supplementary Data/Expt2_PW_SWI/12_SWI_original9_11_12_6.mat
- __MACOSX/Supplementary Data/Expt2_PW_SWI/._12_SWI_original9_11_12_6.mat
- Supplementary Data/Expt2_PW_SWI/13_SWI_original10_4_12_2.mat
- __MACOSX/Supplementary Data/Expt2_PW_SWI/._13_SWI_original10_4_12_2.mat
- Supplementary Data/Expt2_PW_SWI/14_SWI_original10_4_15_23.mat
- __MACOSX/Supplementary Data/Expt2_PW_SWI/._14_SWI_original10_4_15_23.mat
- Supplementary Data/Expt2_PW_SWI/15_SWI_original10_4_16_32.mat
- __MACOSX/Supplementary Data/Expt2_PW_SWI/._15_SWI_original10_4_16_32.mat
- Supplementary Data/Expt2_PW_SWI/16_SWI_original10_9_13_27.mat
- __MACOSX/Supplementary Data/Expt2_PW_SWI/._16_SWI_original10_9_13_27.mat
- Supplementary Data/Expt2_PW_SWI/17_SWI_original10_9_10_14.mat
- __MACOSX/Supplementary Data/Expt2_PW_SWI/._17_SWI_original10_9_10_14.mat
- Supplementary Data/Expt2_PW_SWI/18_SWI_original10_9_14_30.mat
- __MACOSX/Supplementary Data/Expt2_PW_SWI/._18_SWI_original10_9_14_30.mat
- Supplementary Data/Expt2_PW_SWI/19_SWI_original10_9_15_22.mat
- __MACOSX/Supplementary Data/Expt2_PW_SWI/._19_SWI_original10_9_15_22.mat
- Supplementary Data/Expt2_PW_SWI/20_SWI_original10_9_16_36.mat
- __MACOSX/Supplementary Data/Expt2_PW_SWI/._20_SWI_original10_9_16_36.mat
- Supplementary Data/Expt2_PW_SWI/21_SWI_original11_28_11_32.mat
- __MACOSX/Supplementary Data/Expt2_PW_SWI/._21_SWI_original11_28_11_32.mat
- Supplementary Data/Expt2_PW_SWI/22_SWI_original11_27_10_51.mat
- __MACOSX/Supplementary Data/Expt2_PW_SWI/._22_SWI_original11_27_10_51.mat
- Supplementary Data/Expt2_PW_SWI/23_SWI_original11_29_15_52.mat
- __MACOSX/Supplementary Data/Expt2_PW_SWI/._23_SWI_original11_29_15_52.mat
- Supplementary Data/Expt2_PW_SWI/24_SWI_original11_27_13_5.mat
- __MACOSX/Supplementary Data/Expt2_PW_SWI/._24_SWI_original11_27_13_5.mat
- Supplementary Data/Expt2_PW_SWI/25_SWI_original11_28_14_2.mat
- __MACOSX/Supplementary Data/Expt2_PW_SWI/._25_SWI_original11_28_14_2.mat
- Supplementary Data/Expt2_PW_SWI/26_SWI_original12_3_15_15.mat
- __MACOSX/Supplementary Data/Expt2_PW_SWI/._26_SWI_original12_3_15_15.mat
- Supplementary Data/Expt2_PW_SWI/27_SWI_original11_30_14_20.mat
- __MACOSX/Supplementary Data/Expt2_PW_SWI/._27_SWI_original11_30_14_20.mat
- Supplementary Data/Expt2_PW_SWI/28_SWI_original11_30_11_57.mat
- __MACOSX/Supplementary Data/Expt2_PW_SWI/._28_SWI_original11_30_11_57.mat
- Supplementary Data/Expt2_PW_SWI/29_SWI_original11_30_11_9.mat
- __MACOSX/Supplementary Data/Expt2_PW_SWI/._29_SWI_original11_30_11_9.mat
- Supplementary Data/Expt2_PW_SWI/30_SWI_original12_4_10_55.mat
- __MACOSX/Supplementary Data/Expt2_PW_SWI/._30_SWI_original12_4_10_55.mat
